# Supplementary material for: Effect of prolactin on cytotoxicity and oxidative stress in ovine ovarian granulosa cells
Source: PeerJ. 2023 Jul 10;11:e15629. doi: 10.7717/peerj.15629 (PMC10340108; doi:10.7717/peerj.15629)
Supplement: Supplemental Information 1 [file peerj-11-15629-s001.xlsx]

## Sheet: POS
ID

## Sheet: NEG
ID
