# Supplementary material for: Effect of prolactin on cytotoxicity and oxidative stress in ovine ovarian granulosa cells
Source: PeerJ. 2023 Jul 10;11:e15629. doi: 10.7717/peerj.15629 (PMC10340108; doi:10.7717/peerj.15629)
Supplement: Supplemental Information 2 [file peerj-11-15629-s002.xlsx]

## Sheet: Sheet1
The Optical Density
the blank well	0 ng/mL	4 ng/mL	20 ng/mL	100 ng/mL	500 ng/mL
0.041	0.875	0.901	0.711	0.631	0.5
0.044	0.95	0.985	0.803	0.7	0.537
0.043	0.878	1.028	0.848	0.734	0.565
0.044	0.884	1.023	0.827	0.72	0.534
