# Supplementary material for: Effect of prolactin on cytotoxicity and oxidative stress in ovine ovarian granulosa cells
Source: PeerJ. 2023 Jul 10;11:e15629. doi: 10.7717/peerj.15629 (PMC10340108; doi:10.7717/peerj.15629)
Supplement: Supplemental Information 3 [file peerj-11-15629-s003.xlsx]

## Sheet: ROS
ROS
FITC-A
0 ng/mL	4 ng/mL	20 ng/mL	100 ng/mL	500 ng/mL
3100	2656	3017	3590	4430
3012	2655	3109	3857	4726
3078	2906	2979	3646	4285

## Sheet: MDA
MDA (mgprot/ml)
0 ng/mL	4 ng/mL	20 ng/mL	100 ng/mL	500 ng/mL
1.074	0.4227	1.0792	2.141	8.2964
1.0317	0.3657	1.0107	2.3115	5.531
0.9761	0.544	1.0952	3.4704	5.2056

## Sheet: SOD
SOD (U/mgprot)
0 ng/mL	4 ng/mL	20 ng/mL	100 ng/mL	500 ng/mL
110.045	171.071	111.497	78.4079	59.1144
127.706	171.45	102.943	71.4011	56.6886
108.306	159.614	104.354	89.6704	30.078

## Sheet: T-AOC
T-AOC (mmol/gprot)
0 ng/mL	4 ng/mL	20 ng/mL	100 ng/mL	500 ng/mL
0.2832	0.3568	0.3852	0.1387	0.0653
0.3958	0.3606	0.2262	0.1476	0.0232
0.3106	0.4765	0.2409	0.1455	0.0955
