# Supplementary material for: Effect of prolactin on cytotoxicity and oxidative stress in ovine ovarian granulosa cells
Source: PeerJ. 2023 Jul 10;11:e15629. doi: 10.7717/peerj.15629 (PMC10340108; doi:10.7717/peerj.15629)
Supplement: Supplemental Information 4 [file peerj-11-15629-s004.xlsx]

## Sheet: Sheet1
The raw numerical data for protein expression
	C1	P1	C2	P2	C3	P3
MAPK12	0.78	1.5	0.89	1.07	0.79	1.33
BCL2L1	0.64	1.13	0.54	0.77	0.59	0.84
MT-ND1	0.16	0.33	0.16	0.42	0.2	0.38
UBA52	0.49	1.38	0.28	1.08	0.21	0.87

## Sheet: MAPK12
Gel name :MAPK12-1				Gel name : GAPDH-1
Index	Name	gray value		Index	Name	gray value
1	C1	1305		1	C1	1681.8
2	P1	2799.4		2	P1	1865.3
3	C2	1486.4		3	C2	1670.7
4	P2	1900.1		4	P2	1772.4
5	C3	1344.2		5	C3	1694.9
6	P3	2320.7		6	P3	1747.7
			C1	P1	C2	P2	C3	P3
		MAPK12-1	1305	2799.4	1486.4	1900.1	1344.2	2320.7
		GAPDH-1	1681.8	1865.3	1670.7	1772.4	1694.9	1747.7
		rate	0.775954	1.50078	0.889687	1.07205	0.793085	1.32786

## Sheet: BCL2L1
Gel name :BCL2L1				Gel name : GAPDH-1
Index	Name	gray value		Index	Name	gray value
1	C1	1076.35		1	C1	1681.8
2	P1	2103.2		2	P1	1865.3
3	C2	908.17		3	C2	1670.7
4	P2	1372.4		4	P2	1772.4
5	C3	999.99		5	C3	1694.9
6	P3	1466		6	P3	1747.7
			C1	P1	C2	P2	C3	P3
		BCL2L1	1076.35	2103.2	908.17	1372.4	999.99	1466
		GAPDH-1	1681.8	1865.3	1670.7	1772.4	1694.9	1747.7
		rate	0.639999	1.12754	0.543587	0.774317	0.589999	0.838817

## Sheet: MT-ND1
Gel name :MT-ND1				Gel name : GAPDH-2
Index	Name	gray value		Index	Name	gray value
1	P1	492.71		1	P1	1475.8
2	C1	277.23		2	C1	1776.3
3	P2	613.42		3	P2	1472
4	C2	276.98		4	C2	1722.2
5	P3	579.72		5	P3	1536.8
6	C3	279.09		6	C3	1418.8
			P1	C1	P2	C2	P3	C3
		MT-ND1	492.71	277.23	613.42	276.98	579.72	279.09
		GAPDH-2	1475.8	1776.3	1472	1722.2	1536.8	1418.8
		rate	0.33386	0.156072	0.416726	0.160829	0.377225	0.196708

## Sheet: UBA52
Gel name :UBA52				Gel name : GAPDH-2
Index	Name	gray value		Index	Name	gray value
1	P1	2035.7		1	P1	1475.8
2	C1	873.76		2	C1	1776.3
3	P2	1589.3		3	P2	1472
4	C2	478.37		4	C2	1722.2
5	P3	1333.2		5	P3	1536.8
6	C3	291.64		6	C3	1418.8
			P1	C1	P2	C2	P3	C3
		UBA52	2035.7	873.76	1589.3	478.37	1333.2	291.64
		GAPDH-2	1475.8	1776.3	1472	1722.2	1536.8	1418.8
		rate	1.37939	0.491899	1.07969	0.277767	0.867517	0.205554
