# Supplementary material for: Effect of prolactin on cytotoxicity and oxidative stress in ovine ovarian granulosa cells
Source: PeerJ. 2023 Jul 10;11:e15629. doi: 10.7717/peerj.15629 (PMC10340108; doi:10.7717/peerj.15629)
Supplement: Supplemental Information 5 [file peerj-11-15629-s005.zip]

Archive with 7 entries (6 files):
- WB -Uncropped/BCL2L1 ┐╜▒┤.jpg
- WB -Uncropped/GAPDH1 ┐╜▒┤.jpg
- WB -Uncropped/GAPDH2  ┐╜▒┤.jpg
- WB -Uncropped/MAPK12 ┐╜▒┤.jpg
- WB -Uncropped/MT-ND1 ┐╜▒┤.jpg
- WB -Uncropped/UBA52 ┐╜▒┤.jpg
- WB -Uncropped/
